# Supplementary material for: The effects of Medieval dams on genetic divergence and demographic history in brown trout populations
Source: BMC Evol Biol. 2014 Jun 5;14:122. doi: 10.1186/1471-2148-14-122 (PMC4106231; doi:10.1186/1471-2148-14-122)
Supplement: Additional file 2: Table S2 — Summary table listing allelic richness, expected and observed heterozygosity and outcomes of tests for Hardy-Weinberg equilibrium at each locus in each population. [file 1471-2148-14-122-S2.xlsx]

## Sheet: Sheet1
Table S2. Summary table encompassing all microsatellite loci in all populations. AR denotes allelic richness, HW test denotes p-value for exact tests for Hardy Weinberg equilibrium, HE and HO denotes expected and observed heterozygosity, respectively and alleles denotes the number of alleles for each locus in each population.
Locus		SKJ	VAR	SNE	STO	KON	RIB	KAR	SKA	VIL	LIL	KOL	HAL	MOS	VOR	HAR
Str60	AR	3398	2	2	2	2758	2	3	2781	2781	2	2	2	2998	2988	2714
	HW test	0.679	1	0.076	0.388	1	1	0.601	1	0.55	0.684	1	0.052	0.193	0.406	0.539
	HE	0.31	0.43	0.401	0.381	0.461	0.489	0.573	0.458	0.419	0.424	0.329	0.458	0.505	0.293	0.395
	HO	0.302	0.444	0.257	0.324	0.485	0.484	0.563	0.469	0.5	0.469	0.344	0.625	0.406	0.303	0.343
	Alleles	4	2	2	2	3	2	3	3	3	2	2	2	3	3	3
Locus		SKJ	VAR	SNE	STO	KON	RIB	KAR	SKA	VIL	LIL	KOL	HAL	MOS	VOR	HAR
Str73	AR	3	3	3	3	3758	3965	3.78	3781	3998	3	3955	2781	4563	3933	3
	HW test	0.084	0.696	0.83	0.053	0.005	0.804	1	0.797	0.053	0.371	0.888	0.394	0.227	0.963	0.319
	HE	0.635	0.609	0.566	0.511	0.461	0.539	0.461	0.534	0.668	0.654	0.585	0.419	0.624	0.589	0.618
	HO	0.792	0.528	0.629	0.353	0.303	0.548	0.5	0.531	0.656	0.719	0.594	0.406	0.531	0.588	0.543
	Alleles	3	3	3	3	4	4	4	4	4	3	4	3	5	4	3
Locus		SKJ	VAR	SNE	STO	KON	RIB	KAR	SKA	VIL	LIL	KOL	HAL	MOS	VOR	HAR
SSOSLl417	AR	7962	8684	10114	9714	6754	7895	7769	8116	9682	9295	9545	7908	7772	7913	7927
	HW test	0.528	0.353	0.142	0.021	0.63	0.341	0.443	0.021	0.675	0.333	0.796	0.237	0.519	0.741	0.869
	HE	0.844	0.872	0.847	0.874	0.767	0.798	0.8	0.804	0.852	0.829	0.84	0.842	0.808	0.851	0.798
	HO	0.849	0.889	0.743	0.794	0.727	0.935	0.781	0.719	0.906	0.813	0.875	0.875	0.813	0.882	0.743
	Alleles	8	9	11	10	7	8	8	9	10	10	10	8	8	8	8
Locus		SKJ	VAR	SNE	STO	KON	RIB	KAR	SKA	VIL	LIL	KOL	HAL	MOS	VOR	HAR
Str15	AR	4	4	3997	4	4702	3806	4998	4801	4781	5562	4	4833	5667	4735	3999
	HW test	0.033	0.147	0.001	0.506	0.321	0.342	0.915	0.626	0.258	0.747	0.067	0.593	0.807	0.393	0.632
	HE	0.722	0.713	0.63	0.708	0.612	0.65	0.722	0.632	0.682	0.621	0.657	0.744	0.669	0.703	0.659
	HO	0.849	0.806	0.457	0.706	0.606	0.581	0.75	0.516	0.563	0.75	0.563	0.633	0.633	0.824	0.657
	Alleles	4	4	4	4	5	4	5	5	5	6	4	5	6	5	4
Locus		SKJ	VAR	SNE	STO	KON	RIB	KAR	SKA	VIL	LIL	KOL	HAL	MOS	VOR	HAR
Ssa85	AR	6764	5669	5707	6597	5745	4971	5	5736	5727	6772	5773	4	4991	3996	4916
AR: 5.973	HW test	0.57	0.56	0.676	0.749	0.885	0.277	0.463	0.911	0.982	0.533	0.424	0.883	0.347	0.336	0.138
Size range:	HE	0.618	0.7	0.67	0.625	0.658	0.596	0.726	0.729	0.617	0.797	0.702	0.717	0.737	0.593	0.651
106-122	HO	0.698	0.722	0.6	0.647	0.606	0.633	0.625	0.656	0.688	0.875	0.688	0.688	0.781	0.529	0.571
	Alleles	8	6	6	7	6	5	5	6	6	7	6	4	5	4	5
Locus		SKJ	VAR	SNE	STO	KON	RIB	KAR	SKA	VIL	LIL	KOL	HAL	MOS	VOR	HAR
SSOSLl438	AR	4472	3993	4974	3933	4755	4805	3	3781	3781	5344	4	4998	4998	4984	3714
	HW test	0.406	0.3	0.169	0.262	0.01	0.635	0.08	0.145	0.58	0.727	0.038	0	0.937	0.001	0.071
	HE	0.685	0.69	0.68	0.631	0.648	0.495	0.543	0.588	0.615	0.591	0.708	0.684	0.733	0.749	0.651
	HO	0.66	0.778	0.629	0.588	0.576	0.548	0.469	0.469	0.563	0.625	0.531	0.406	0.75	0.824	0.629
	Alleles	5	4	5	4	5	5	3	4	4	6	4	5	5	5	4
Locus		SKJ	VAR	SNE	STO	KON	RIB	KAR	SKA	VIL	LIL	KOL	HAL	MOS	VOR	HAR
Ssa197	AR	6862	5877	8064	8138	9344	8601	7734	7562	9.47	9507	7908	5736	6562	7585	5713
	HW test	0.769	0.497	0.009	0.342	0.214	0.008	0.854	0.851	0.717	0.799	0.085	0.152	0.31	0.002	0.786
	HE	0.76	0.712	0.784	0.755	0.788	0.794	0.808	0.806	0.821	0.843	0.825	0.745	0.734	0.774	0.713
	HO	0.792	0.694	0.657	0.765	0.727	0.645	0.844	0.781	0.813	0.938	0.781	0.688	0.656	0.647	0.771
	Alleles	8	6	9	9	10	9	8	8	10	10	8	6	7	8	6
Locus		SKJ	VAR	SNE	STO	KON	RIB	KAR	SKA	VIL	LIL	KOL	HAL	MOS	VOR	HAR
T3-13	AR	14484	13618	14912	16042	13.98	13114	12279	14291	14539	13977	12894	15092	12897	10645	10224
	HW test	0.136	0.231	0.795	0.567	0.814	0.439	0.356	0.003	0.179	0.096	0.875	0.189	0.058	0.773	0.66
	HE	0.905	0.872	0.925	0.924	0.896	0.874	0.897	0.909	0.887	0.889	0.9	0.906	0.828	0.869	0.83
	HO	0.925	0.889	0.971	0.941	0.939	0.968	0.938	0.774	0.806	0.781	0.875	0.938	0.688	0.882	0.943
	Alleles	17	15	16	18	15	14	13	15	15	15	14	16	14	11	11
Locus		SKJ	VAR	SNE	STO	KON	RIB	KAR	SKA	VIL	LIL	KOL	HAL	MOS	VOR	HAR
Ssa408UoS	AR	13418	14788	15981	14324	14237	16224	15578	13617	19015	20858	16713	12287	16.67	13438	9414
	HW test	0.313	0.208	0.153	0.114	1	0.081	0.317	0.834	0.096	0.287	0.159	0.042	0.262	0.382	0.253
	HE	0.872	0.925	0.906	0.911	0.926	0.93	0.922	0.91	0.946	0.952	0.932	0.906	0.922	0.859	0.772
	HO	0.887	0.889	0.857	0.882	0.97	0.767	0.875	0.969	0.871	0.938	0.875	0.906	0.906	0.912	0.771
	Alleles	16	16	18	16	15	17	17	14	20	23	18	13	18	15	11
Locus		SKJ	VAR	SNE	STO	KON	RIB	KAR	SKA	VIL	LIL	KOL	HAL	MOS	VOR	HAR
SsOSL311	AR	17555	17923	14702	18369	15132	16009	15142	13978	14298	14442	15264	15309	11183	13811	9675
	HW test	0.085	0.707	0.384	0.008	0.909	0.059	0.235	0.25	0.253	0.32	0.992	0.994	0.138	0.264	0.583
	HE	0.922	0.936	0.912	0.934	0.906	0.898	0.918	0.902	0.922	0.925	0.927	0.917	0.837	0.888	0.834
	HO	0.811	0.917	0.794	0.794	0.939	0.839	0.813	0.875	0.875	0.875	0.938	0.969	0.71	0.794	0.829
	Alleles	22	20	16	20	17	17	16	15	15	15	16	16	12	16	10
Locus		SKJ	VAR	SNE	STO	KON	RIB	KAR	SKA	VIL	LIL	KOL	HAL	MOS	VOR	HAR
Ssa23NVH	AR	9063	16276	16149	16702	16208	14529	12251	13444	17794	15078	13074	13955	13792	11102	9.25
	HW test	0.001	0.107	0.1	0.988	0.347	0.825	0.442	0	0.034	0.002	0.063	0.045	0.002	0.259	0.265
	HE	0.832	0.908	0.912	0.926	0.883	0.881	0.899	0.921	0.897	0.905	0.809	0.883	0.883	0.778	0.759
	HO	0.811	1	0.971	1	0.939	0.935	0.781	0.724	0.742	0.774	0.839	0.71	0.742	0.758	0.886
	Alleles	11	18	18	18	19	16	13	14	20	16	14	15	15	12	10
Locus		SKJ	VAR	SNE	STO	KON	RIB	KAR	SKA	VIL	LIL	KOL	HAL	MOS	VOR	HAR
Ssa73NVH	AR	10223	11379	12437	9557	11794	9748	9555	7274	10402	15131	9991	10793	9319	6622	8959
	HW test	0.753	0.371	0.001	0.313	0.13	0.025	0.074	0.214	0.059	0.075	0.519	0.145	0.028	0.522	0.468
	HE	0.858	0.838	0.863	0.833	0.844	0.845	0.829	0.772	0.865	0.895	0.832	0.827	0.805	0.783	0.832
	HO	0.868	0.806	0.771	0.75	0.75	0.833	0.781	0.774	0.871	0.875	0.806	0.759	0.625	0.647	0.771
	Alleles	13	13	14	10	13	10	10	8	11	17	11	12	10	7	10
Locus		SKJ	VAR	SNE	STO	KON	RIB	KAR	SKA	VIL	LIL	KOL	HAL	MOS	VOR	HAR
Ssa71NVH	AR	12665	11.72	11.21	11337	9115	11411	9816	11409	12587	10332	11422	9251	12.29	9118	7704
	HW test	0.567	0.36	0.517	0.1	0.331	0.188	0.043	0.003	0.808	0.031	0.934	0.179	0	0.312	0.608
	HE	0.868	0.861	0.808	0.818	0.789	0.79	0.733	0.852	0.85	0.846	0.755	0.632	0.784	0.771	0.826
	HO	0.868	0.833	0.765	0.697	0.719	0.655	0.563	0.688	0.875	0.688	0.844	0.625	0.563	0.735	0.829
	Alleles	14	13	13	12	10	12	11	12	13	11	13	10	13	10	8
Locus		SKJ	VAR	SNE	STO	KON	RIB	KAR	SKA	VIL	LIL	KOL	HAL	MOS	VOR	HAR
SSOSL32	AR	17842	18314	18405	20035	19143	16415	15982	14575	20189	17257	15175	13303	18189	12.92	13017
	HW test	0.001	0.001	0.006	0.102	0.012	0	0	0	0	0	0	0	0	0	0.174
	HE	0.936	0.938	0.948	0.938	0.939	0.918	0.93	0.916	0.936	0.941	0.922	0.899	0.916	0.829	0.881
	HO	0.868	0.829	0.879	0.912	1	0.75	0.419	0.467	0.679	0.379	0.387	0.5	0.31	0.576	0.853
	Alleles	22	20	20	22	21	17	17	15	21	18	16	14	19	14	14
Locus		SKJ	VAR	SNE	STO	KON	RIB	KAR	SKA	VIL	LIL	KOL	HAL	MOS	VOR	HAR
	AR	17636	17215	21538	22793	19366	18432	16415	14.97	16343	23892	18665	14585	16531	16455	15303
	HW test	0.939	0.79	0.197	1	0.15	0.359	0.681	0.764	0.352	0.073	0.173	0.011	0.076	0.097	0.073
	HE	0.93	0.941	0.953	0.96	0.927	0.92	0.91	0.913	0.916	0.954	0.926	0.902	0.923	0.924	0.916
	HO	0.981	0.917	0.886	1	0.939	1	0.906	0.906	0.844	0.875	0.844	0.813	0.75	0.941	1
	Alleles	24	19	24	25	22	20	18	16	18	27	21	16	18	18	17
Locus		SKJ	VAR	SNE	STO	KON	RIB	KAR	SKA	VIL	LIL	KOL	HAL	MOS	VOR	HAR
	AR	9757	12429	11636	10803	10993	8349	8552	7607	13404	11026	8298	7125	12672	10512	7801
	HW test	0.384	0.115	0.213	0.64	0.466	0.736	0.413	0.763	0.878	0.263	0.143	0.403	0.015	0.079	0.007
	HE	0.814	0.857	0.841	0.833	0.815	0.769	0.839	0.832	0.828	0.849	0.809	0.76	0.824	0.836	0.73
	HO	0.698	0.806	0.714	0.824	0.909	0.71	0.813	0.871	0.806	0.813	0.719	0.781	0.688	0.765	0.571
	Alleles	12	14	13	12	12	9	9	8	15	12	9	8	14	11	8
Locus		SKJ	VAR	SNE	STO	KON	RIB	KAR	SKA	VIL	LIL	KOL	HAL	MOS	VOR	HAR
Oneµ8	AR	3675	5208	4536	4897	3888	2801	2781	2991	3517	5545	5724	2955	2563	4798	4064
	HW test	1	0.41	1	0	0.017	0.098	1	0.392	0.032	0.324	0.115	1	1	1	1
	HE	0.195	0.301	0.215	0.318	0.25	0.124	0.25	0.23	0.122	0.479	0.384	0.228	0.062	0.294	0.138
	HO	0.208	0.306	0.229	0.118	0.152	0.065	0.281	0.219	0.063	0.438	0.344	0.25	0.063	0.324	0.143
	Alleles	4	6	5	5	4	3	3	3	4	6	6	3	3	5	5
Locus		SKJ	VAR	SNE	STO	KON	RIB	KAR	SKA	VIL	LIL	KOL	HAL	MOS	VOR	HAR
Str12INRA	AR	11376	10871	11657	12663	11144	9773	8691	12017	10.46	12768	13	8673	11286	9068	10737
	HW test	0.153	0.09	0.378	0.315	0.962	0.879	0.618	0	0	0.007	0.02	0.001	0.005	0.619	0.505
	HE	0.864	0.829	0.848	0.873	0.867	0.846	0.861	0.869	0.82	0.845	0.872	0.771	0.87	0.808	0.867
	HO	0.887	1	0.971	0.939	0.939	0.889	0.813	0.75	0.531	0.656	0.688	0.563	0.719	0.971	0.943
	Alleles	13	12	13	14	12	10	9	13	11	14	14	9	12	10	12
Locus		SKJ	VAR	SNE	STO	KON	RIB	KAR	SKA	VIL	LIL	KOL	HAL	MOS	VOR	HAR
Ssa39NVH	AR	13297	13257	15392	15328	12.75	14687	11153	12412	14345	15.26	15674	14504	13488	11047	9412
	HW test	0.244	0.081	0.617	0.126	0.356	0.982	0.785	0.395	0	0.294	0.763	0.053	0.058	0	0.454
	HE	0.747	0.809	0.836	0.834	0.814	0.87	0.726	0.755	0.806	0.755	0.819	0.814	0.786	0.71	0.606
	HO	0.736	0.694	0.8	0.879	0.879	0.935	0.719	0.75	0.613	0.719	0.813	0.719	0.656	0.5	0.543
	Alleles	18	15	18	17	15	16	12	14	16	17	18	16	15	13	11
Locus		SKJ	VAR	SNE	STO	KON	RIB	KAR	SKA	VIL	LIL	KOL	HAL	MOS	VOR	HAR
Ssa41NVH	AR	21.26	20769	24074	22.24	23.96	22258	13623	15352	20594	16524	22033	17527	16.89	19235	17528
	HW test	0.713	0.738	0.358	0.914	0.526	0.949	0.004	0.031	0	0.001	0.163	0.014	0.26	0.279	0.012
	HE	0.945	0.958	0.953	0.954	0.962	0.957	0.866	0.894	0.941	0.919	0.947	0.93	0.913	0.946	0.94
	HO	1	1	0.941	1	0.97	0.964	0.625	0.781	0.677	0.719	0.875	0.774	0.844	0.939	0.971
	Alleles	27	23	28	25	27	23	15	17	23	18	25	19	18	21	19
Locus		SKJ	VAR	SNE	STO	KON	RIB	KAR	SKA	VIL	LIL	KOL	HAL	MOS	VOR	HAR
Ssa24NVH	AR	5	5	5993	5732	5702	5988	5	5736	5991	5991	5997	5	5562	5735	6709
	HW test	0.673	0.435	0.882	0.457	0.94	0.097	0.069	0.773	0.309	0.974	0.3	0.02	0.249	0.576	0.439
	HE	0.792	0.755	0.802	0.751	0.762	0.744	0.772	0.779	0.789	0.812	0.787	0.791	0.735	0.775	0.814
	HO	0.717	0.778	0.714	0.765	0.727	0.774	0.75	0.75	0.844	0.875	0.813	0.656	0.75	0.765	0.829
	Alleles	5	5	6	6	6	6	5	6	6	6	6	5	6	6	7
Locus		SKJ	VAR	SNE	STO	KON	RIB	KAR	SKA	VIL	LIL	KOL	HAL	MOS	VOR	HAR
Ssa51NVH	AR	11229	11304	15023	16084	19222	16721	14577	15396	18023	18306	18015	19111	20612	11593	9115
	HW test	0.499	0.594	0.015	0.711	0.435	0.529	0.806	0.001	0.007	0.206	0.029	0.036	0.107	0.576	0.481
	HE	0.864	0.89	0.914	0.894	0.938	0.923	0.894	0.906	0.93	0.94	0.919	0.934	0.945	0.865	0.802
	HO	0.943	0.806	0.8	0.912	0.879	0.935	0.875	0.688	0.75	0.875	0.844	0.839	0.875	0.882	0.829
	Alleles	15	12	17	19	21	18	16	17	20	20	20	21	23	13	10
Locus		SKJ	VAR	SNE	STO	KON	RIB	KAR	SKA	VIL	LIL	KOL	HAL	MOS	VOR	HAR
Ssa54NVH	AR	14273	12.23	16449	13034	11552	16617	13933	13849	13831	19043	14.97	13302	12639	12868	8323
	HW test	0.332	0.184	0.063	0.365	0.846	0.205	0.195	0.043	0.004	0.048	0.571	0.33	0.259	0.092	0.517
	HE	0.873	0.896	0.904	0.902	0.855	0.885	0.888	0.904	0.871	0.939	0.914	0.895	0.875	0.87	0.776
	HO	0.925	0.833	0.943	0.971	0.848	0.871	0.844	0.813	0.656	0.844	0.875	0.903	0.906	0.824	0.686
	Alleles	19	13	19	14	12	18	15	15	15	21	16	14	14	14	9
Locus		SKJ	VAR	SNE	STO	KON	RIB	KAR	SKA	VIL	LIL	KOL	HAL	MOS	VOR	HAR
BS-131	AR	7299	6363	8172	9055	6457	5.76	6892	5946	7565	8454	7934	4613	6726	7601	6423
	HW test	0.221	0.396	0.578	0.098	0.291	0.044	0.975	0.977	0.212	0.238	0.42	0.304	0.22	0.336	0.918
	HE	0.786	0.724	0.742	0.747	0.69	0.632	0.75	0.731	0.675	0.723	0.797	0.597	0.677	0.801	0.695
	HO	0.736	0.722	0.686	0.765	0.727	0.677	0.813	0.781	0.742	0.688	0.781	0.484	0.656	0.794	0.771
	Alleles	8	7	9	10	7	6	7	6	8	9	8	5	7	8	7
Locus		SKJ	VAR	SNE	STO	KON	RIB	KAR	SKA	VIL	LIL	KOL	HAL	MOS	VOR	HAR
Ssa156NVH	AR	15567	14231	18327	14939	14639	16202	12443	15932	17704	14.76	15423	13825	13767	14541	11849
	HW test	0.06	0.24	0.976	0.027	0.003	0	0	0.003	0.002	0	0	0.028	0.015	0	0.003*
	HE	0.907	0.904	0.926	0.923	0.908	0.927	0.887	0.903	0.939	0.911	0.906	0.877	0.887	0.87	0.812
	HO	1	1	0.971	1	0.97	0.6	0.438	0.677	0.781	0.594	0.571	0.733	0.75	0.563	0.688
	Alleles	20	16	20	16	16	17	13	17	19	16	16	15	15	16	13
Locus		SKJ	VAR	SNE	STO	KON	RIB	KAR	SKA	VIL	LIL	KOL	HAL	MOS	VOR	HAR
Ssa87NVH	AR	5578	8726	10202	9787	9.19	7615	5562	7727	8724	8383	8123	6691	5955	6597	5712
	HW test	0.464	0.944	0.875	0.587	0.027	0.28	0.407	0.306	0.739	0.331	0.882	0.023	0.33	0.141	0.261
	HE	0.704	0.775	0.811	0.786	0.769	0.75	0.694	0.797	0.814	0.747	0.756	0.75	0.781	0.722	0.689
	HO	0.698	0.806	0.857	0.706	0.667	0.633	0.656	0.75	0.719	0.742	0.813	0.563	0.813	0.618	0.6
	Alleles	6	10	12	11	10	8	6	8	9	9	9	7	6	7	6
Locus		SKJ	VAR	SNE	STO	KON	RIB	KAR	SKA	VIL	LIL	KOL	HAL	MOS	VOR	HAR
Ssa94NVH	AR	16491	21059	22448	19622	23.1	22003	13797	15723	17862	18651	20913	14717	16.78	18184	13353
	HW test	0.121	0.352	0.058	0.043	0.06	0.798	0.239	0.058	0.011	0.722	0	0.489	0.612	0.654	0.168
	HE	0.906	0.948	0.95	0.943	0.954	0.929	0.9	0.922	0.934	0.941	0.938	0.904	0.853	0.932	0.919
	HO	0.906	0.972	0.943	0.794	0.909	0.967	0.844	0.844	0.75	0.968	0.656	0.938	0.875	0.912	0.886
	Alleles	21	24	26	22	26	24	15	17	19	20	23	16	18	20	14
Locus		SKJ	VAR	SNE	STO	KON	RIB	KAR	SKA	VIL	LIL	KOL	HAL	MOS	VOR	HAR
OmyFGT32TUF	AR	4195	2993	4429	3	3944	4613	3781	4	5517	3	4344	3991	2955	4206	2
	HW test	0.162	0.729	0.227	0.929	0.113	0.659	0.548	0.876	0.954	0.152	0.382	0.126	0.51	0.456	0.718
	HE	0.647	0.534	0.645	0.581	0.617	0.649	0.624	0.617	0.631	0.629	0.544	0.495	0.498	0.537	0.466
	HO	0.717	0.5	0.771	0.559	0.606	0.548	0.75	0.656	0.688	0.656	0.469	0.406	0.438	0.588	0.429
	Alleles	5	3	5	3	4	5	4	4	6	3	5	4	3	5	2
Locus		SKJ	VAR	SNE	STO	KON	RIB	KAR	SKA	VIL	LIL	KOL	HAL	MOS	VOR	HAR
Ssa161NVH	AR	12.51	14373	16376	14.33	15592	16979	11322	12228	12993	14584	16571	12627	10.48	11804	10058
	HW test	0	0.008	0.065	0.001	0.111	0.008	0	0	0.091	0	0.001	0	0.002	0.008	0
	HE	0.909	0.92	0.937	0.917	0.915	0.931	0.891	0.898	0.916	0.926	0.938	0.929	0.83	0.875	0.814
	HO	0.755	0.765	0.824	0.706	0.848	0.767	0.781	0.5	0.839	0.688	0.781	0.516	0.645	0.727	0.514
	Alleles	16	19	21	18	21	21	14	15	16	18	22	14	13	15	12
Locus		SKJ	VAR	SNE	STO	KON	RIB	KAR	SKA	VIL	LIL	KOL	HAL	MOS	VOR	HAR
Mst-543	AR	11844	11328	10.46	12671	11659	8637	9297	11972	10936	11972	10.29	8.38	12198	10434	10345
	HW test	0.427	0.136	0.723	0.489	0.112	0.2	0.498	0.217	0.844	0.561	0.717	0.329	0.559	0.629	0.991
	HE	0.847	0.877	0.862	0.867	0.838	0.825	0.847	0.849	0.782	0.847	0.844	0.666	0.883	0.886	0.876
	HO	0.868	0.861	0.906	0.824	1	0.733	0.844	0.813	0.781	0.906	0.906	0.563	0.844	0.882	0.914
	Alleles	15	12	11	14	13	9	10	13	12	13	11	9	13	11	11
Locus		SKJ	VAR	SNE	STO	KON	RIB	KAR	SKA	VIL	LIL	KOL	HAL	MOS	VOR	HAR
Omy301OuG	AR	8678	9895	9.65	10.32	9248	10671	7946	8335	11288	10533	9672	8333	8943	10122	7698
	HW test	0.627	0.181	0.008	0.019	0.887	0.31	0.591	0.879	0.324	0.685	0.354	0.635	0.423	0.179	0.339
	HE	0.808	0.85	0.858	0.871	0.816	0.848	0.853	0.813	0.881	0.861	0.848	0.819	0.854	0.861	0.821
	HO	0.755	0.861	0.686	0.794	0.848	0.793	0.875	0.938	0.906	0.938	0.813	0.781	0.813	0.824	0.886
	Alleles	9	11	10	11	10	11	8	9	12	11	10	9	9	11	8
Locus		SKJ	VAR	SNE	STO	KON	RIB	KAR	SKA	VIL	LIL	KOL	HAL	MOS	VOR	HAR
Ssa4DIAS	AR	3195	3974	4928	4667	4699	2994	3561	3735	4736	2781	2991	4562	2998	3735	3709
	HW test	0.7818	0	0	0	0.0284	0	1	0.001	0	1	1	0.001	0	0	0.003
	HE	0.319	0.584	0.514	0.401	0.325	0.353	0.177	0.205	0.544	0.272	0.301	0.495	0.548	0.645	0.364
	HO	0.302	0.361	0.265	0.206	0.242	0.097	0.188	0.094	0.281	0.313	0.344	0.313	0.125	0.382	0.314
	Alleles	4	4	5	5	5	3	4	4	5	3	3	5	3	4	4
Locus		SKJ	VAR	SNE	STO	KON	RIB	KAR	SKA	VIL	LIL	KOL	HAL	MOS	VOR	HAR
SSLEEN82	AR	6051	6298	5429	5	3997	4974	5908	5.8	5965	5	5.78	6562	5955	4735	4979
	HW test	0.21	0.452	0.688	0.157	0.635	0.045	0.062	0.06	0.5	0.704	0.504	0.075	0.142	0.874	0.171
	HE	0.761	0.745	0.746	0.756	0.614	0.59	0.747	0.738	0.787	0.725	0.758	0.801	0.793	0.726	0.776
	HO	0.679	0.722	0.686	0.618	0.636	0.467	0.625	0.71	0.903	0.719	0.688	0.625	0.656	0.765	0.914
	Alleles	7	7	6	5	4	5	6	6	6	5	6	7	6	5	5
Locus		SKJ	VAR	SNE	STO	KON	RIB	KAR	SKA	VIL	LIL	KOL	HAL	MOS	VOR	HAR
OMM1163	AR	6452	7298	5953	6206	6273	6663	6333	4563	8333	7811	5901	5953	9024	7577	5692
	HW test	0.037	0.149	0.614	0.874	0.646	0.5	0.459	0.412	0.046	0.204	0.306	0.05	0.021	0.73	0.374
	HE	0.747	0.737	0.594	0.749	0.708	0.61	0.635	0.65	0.798	0.7	0.625	0.586	0.557	0.549	0.605
	HO	0.679	0.75	0.571	0.824	0.727	0.567	0.563	0.531	0.688	0.719	0.5	0.438	0.406	0.559	0.657
	Alleles	7	8	6	7	7	7	7	5	9	8	6	6	10	8	6
Locus		SKJ	VAR	SNE	STO	KON	RIB	KAR	SKA	VIL	LIL	KOL	HAL	MOS	VOR	HAR
Ssa7NVH	AR	7519	6997	7673	7336	6876	6833	5937	7554	5991	7517	7778	4781	7553	5	6953
	HW test	0.192	0.073	0.157	0.846	0.98	0.421	0.579	0.033	0.893	0.589	0.088	0.651	0.793	0.797	0.976
	HE	0.756	0.822	0.817	0.737	0.743	0.809	0.665	0.804	0.754	0.788	0.811	0.726	0.784	0.74	0.796
	HO	0.736	0.75	0.771	0.735	0.758	0.733	0.656	0.75	0.719	0.75	0.781	0.75	0.75	0.706	0.8
	Alleles	8	7	8	8	7	7	6	8	6	8	8	5	8	5	7
Locus		SKJ	VAR	SNE	STO	KON	RIB	KAR	SKA	VIL	LIL	KOL	HAL	MOS	VOR	HAR
Ssa100NVH	AR	8234	7629	7329	6916	8401	6766	4991	8419	7561	7517	6955	6991	6781	5735	5.88
	HW test	0.091	0.191	0.499	0.925	0.296	0.33	0.709	0.194	0.04	0.789	0.801	0.96	0.652	0.636	0.133
	HE	0.734	0.721	0.764	0.795	0.802	0.759	0.688	0.828	0.812	0.807	0.834	0.825	0.796	0.661	0.714
	HO	0.774	0.694	0.857	0.794	0.818	0.774	0.656	0.677	0.656	0.875	0.844	0.938	0.844	0.676	0.686
	Alleles	10	8	8	7	9	7	5	9	8	8	7	7	7	6	6
Locus		SKJ	VAR	SNE	STO	KON	RIB	KAR	SKA	VIL	LIL	KOL	HAL	MOS	VOR	HAR
Oneµ9	AR	7403	5633	5664	8105	6917	7616	4563	4781	5764	8078	6545	6736	5952	5711	4713
	HW test	0.004	0.859	0.538	0.067	0.825	0.617	0.889	0.543	0.263	0.263	0.471	0.684	0.469	0.721	0.92
	HE	0.774	0.629	0.689	0.705	0.69	0.679	0.682	0.671	0.635	0.605	0.668	0.718	0.601	0.661	0.654
	HO	0.755	0.657	0.647	0.818	0.788	0.633	0.688	0.656	0.563	0.625	0.656	0.781	0.656	0.706	0.629
	Alleles	8	6	6	9	7	8	5	5	6	9	7	7	6	6	5
Locus		SKJ	VAR	SNE	STO	KON	RIB	KAR	SKA	VIL	LIL	KOL	HAL	MOS	VOR	HAR
Ssa63NVH	AR	4924	6423	6428	7387	4932	6779	4736	4955	3781	5781	6299	4781	4946	3735	4974
	HW test	0.048	0.786	0.253	0.011	0.71	0.449	0.37	0.023	0.694	0.438	0.362	0.682	0.166	0.821	0.501
	HE	0.693	0.687	0.68	0.786	0.526	0.54	0.687	0.713	0.634	0.712	0.64	0.648	0.649	0.635	0.732
	HO	0.547	0.686	0.686	0.706	0.515	0.567	0.813	0.75	0.563	0.719	0.719	0.688	0.531	0.588	0.743
	Alleles	5	7	7	8	5	7	5	5	4	6	7	5	5	4	5
Locus		SKJ	VAR	SNE	STO	KON	RIB	KAR	SKA	VIL	LIL	KOL	HAL	MOS	VOR	HAR
OMM1073	AR	2	2	2	2	2	2	2	2	2	2955	2	2	2	2	2
	HW test	0.095	1	0.075	0.152	1	1	1	0.296	0.558	0.053	0.154	0.301	0.558	1	0.568
	HE	0.343	0.243	0.388	0.365	0.239	0.252	0.246	0.337	0.31	0.454	0.365	0.329	0.31	0.163	0.307
	HO	0.434	0.278	0.514	0.471	0.273	0.29	0.281	0.419	0.375	0.625	0.469	0.406	0.375	0.176	0.371
	Alleles	2	2	2	2	2	2	2	2	2	3	2	2	2	2	2
Locus		SKJ	VAR	SNE	STO	KON	RIB	KAR	SKA	VIL	LIL	KOL	HAL	MOS	VOR	HAR
Ssa207NVH	AR	12909	16133	13833	16.72	15028	14393	14231	12501	16687	16706	15061	14291	12825	10134	8807
	HW test	0.074	0.164	0.225	0.407	0.876	0.039	0.519	0.187	0	0.328	0.258	0.641	0	0.637	0.185
	HE	0.872	0.879	0.867	0.926	0.877	0.893	0.91	0.893	0.872	0.913	0.854	0.901	0.825	0.79	0.684
	HO	0.774	0.778	0.824	0.848	0.879	0.733	0.938	0.871	0.625	0.813	0.781	0.806	0.719	0.758	0.714
	Alleles	16	19	15	18	16	15	15	13	18	18	17	15	14	11	10
Locus		SKJ	VAR	SNE	STO	KON	RIB	KAR	SKA	VIL	LIL	KOL	HAL	MOS	VOR	HAR
One107	AR	10613	10577	9676	9945	10341	11.39	10805	10177	10508	13807	12219	8878	9478	9322	8.9
	HW test	0.001	0.306	0	0.154	0.651	0.892	0.034	0.535	0.359	0.074	0.098	0.688	0.097	0.063	0.066
	HE	0.887	0.88	0.881	0.888	0.767	0.803	0.895	0.861	0.852	0.912	0.908	0.875	0.835	0.868	0.855
	HO	0.692	0.818	0.688	0.824	0.733	0.857	0.75	0.844	0.844	0.844	0.938	0.852	0.656	0.735	0.657
	Alleles	11	11	10	10	11	12	11	11	11	15	13	9	10	10	9
Locus		SKJ	VAR	SNE	STO	KON	RIB	KAR	SKA	VIL	LIL	KOL	HAL	MOS	VOR	HAR
MST85	AR	5773	6511	6.35	5849	5459	7333	5554	4781	6982	7681	6333	5561	7682	6371	5664
	HW test	0.568	0.366	0.959	0.547	0.145	0.375	0.971	0.05	0.349	0.446	0.117	0.152	0.071	0.68	0.081
	HE	0.727	0.69	0.727	0.665	0.685	0.706	0.713	0.742	0.806	0.711	0.645	0.733	0.791	0.64	0.69
	HO	0.623	0.639	0.771	0.647	0.636	0.733	0.688	0.625	0.813	0.688	0.781	0.719	0.813	0.647	0.794
	Alleles	6	7	7	6	6	8	6	5	7	8	7	6	8	7	6
Locus		SKJ	VAR	SNE	STO	KON	RIB	KAR	SKA	VIL	LIL	KOL	HAL	MOS	VOR	HAR
OMM1116	AR	2856	2.91	2	2933	2781	2	3736	2998	2	2991	2955	2991	2991	2	2
	HW test	0.107	0.747	1	1	0.669	0.048	0.603	0.666	1	0.534	0.643	0.886	0.493	0.731	0.407
	HE	0.433	0.502	0.426	0.514	0.354	0.381	0.547	0.563	0.49	0.552	0.538	0.549	0.448	0.492	0.414
	HO	0.547	0.5	0.429	0.5	0.313	0.233	0.531	0.531	0.5	0.469	0.438	0.5	0.531	0.529	0.343
	Alleles	3	3	2	3	3	2	4	3	2	3	3	3	3	2	2
Locus		SKJ	VAR	SNE	STO	KON	RIB	KAR	SKA	VIL	LIL	KOL	HAL	MOS	VOR	HAR
Str2INRA	AR	16832	20109	19676	18497	21057	19152	15275	16691	16789	18677	18599	16925	17744	13896	12095
	HW test	0.086	0.311	0.234	0.096	0.616	0.003	0.873	0.016	0.039	0.21	0.318	0.173	0.313	0.021	0.35
	HE	0.926	0.955	0.95	0.93	0.947	0.946	0.918	0.922	0.913	0.921	0.942	0.911	0.931	0.897	0.897
	HO	0.923	0.971	0.943	0.848	0.938	0.786	0.968	0.813	0.781	0.844	0.875	0.857	0.938	0.788	0.771
	Alleles	23	22	22	21	24	20	17	18	18	21	21	18	20	15	13
